# Supplementary material for: Development of FluoAHRL: A Novel Synthetic Fluorescent Compound That Activates AHR and Potentiates Anti-Inflammatory T Regulatory Cells
Source: Molecules. 2024 Jun 23;29(13):2988. doi: 10.3390/molecules29132988 (PMC11243367; doi:10.3390/molecules29132988)
Supplement: Supplementary file 1 [file molecules-29-02988-s001.zip]

Archive with 1 entries (1 files):
- molecules-3027937-supplementary.pdf
